# Supplementary material for: Multiple independent L-gulonolactone oxidase (GULO) gene losses and vitamin C synthesis reacquisition events in non-Deuterostomian animal species
Source: BMC Evol Biol. 2019 Jun 18;19:126. doi: 10.1186/s12862-019-1454-8 (PMC6582580; doi:10.1186/s12862-019-1454-8)
Supplement: Supplementary file 1 — Table S1. Summary of the annotation process on the downloaded non-Bilaterian and Protostomian genomes. The rows display information on the analysed species taxonomic groups and names, while the columns present information on the annotations steps performed on the species genomes and the obtained final results. The annotation steps were performed in succession from left to right, and show respectively if any sequences were retrieved from the initial tblastn, if the obtained sequences had a conserved HWXK motif, if the obtained alignment was residual or considerable, if the sequences had exons spread across several scaffolds, if the final obtained coding sequence had stop codons, and the final CDS alignment coverage. (XLSX 11 kb) [file 12862_2019_1454_MOESM1_ESM.xlsx]

## Sheet: Sheet1
		Sequences retrieved (Blast)	HWXK motif presence	Low alignment coverage	Spread Alignment (multiple scaffolds)	Presence of in-frame Stop Codons (CDS)	Annotated CDS alignment coverage
Acari	Ixodes scapularis	Yes	Yes (HWAK)	No	No	No	0.9
	Tetranychus urticae	Yes	No
	Dermatophagoides farinae	Yes	Yes (HWAK)	No	No	No	0.98
	Ixodes ricinus	Yes	Yes (HWAK)	Yes
	Achipteria coleoptrata	Yes	Yes (HWAK)	No	No	No	0.99
	Hypochthonius rufulus	Yes	Yes (HWAK)	No	No	No	0.98
	Steganacarus magnus	Yes	Yes (HWAK)	No	No	No	0.75
	Dermatophagoides pteronyssinus	Yes	Yes (HWAK)	No	No	Yes
	Platynothrus peltifer	Yes	Yes (HWAK)	No	No	No	0.91
	Euroglyphus maynei	Yes	Yes (HWAK)	No	No	No	0.6
	Rhipicephalus microplus	Yes	Yes (HWAK)	No	No	No	0.98
	Galendromus occidentalis	No
	Varroa destructor	No
	Sarcoptes scabiei	No
	Tropilaelaps mercedesae	No
	Varroa jacobsoni	No
Araneae	Latrodectus hesperus	Yes	Yes (HWAK)	No	No	No	0.91
	Loxosceles reclusa	Yes
	Nephila clavipes	Yes	Yes (HWAK)	No	No	No	0.99
	Parasteatoda tepidariorum	Yes	Yes (HWAK)	No	No	No	99%* (refined from XP_015913395.1)
	Stegodyphus mimosarum	Yes	Yes (HWAK)	No	Yes
	Acanthoscurria geniculata	Yes	Yes (HWAK)	No	Yes
Annelida	Amynthas corticis A	Yes	Yes (HWAK)	Yes
	Amynthas corticis C	Yes	No	Yes
	Capitella teleta	Yes	Yes (HWAK)	No	No	No	0.99
	Eisenia fetida	Yes	Yes (HWGK)	No	No	No	0.86
	Helobdella robusta	No
	Hydroides elegans	No
Bivalvia	Bankia setacea	Yes	No
	Bathymodiolus platifrons	Yes	No
	Corbicula fluminea	No
	Crassostrea gigas	No
	Crassostrea virginica	No
	Dreissena polymorpha	No
	Mizuhopecten yessoensis	No
	Modiolus philippinarum	Yes	No
	Mytilus galloprovincialis	Yes	No
	Pinctada martensii	No
Brachiopoda	Phoronis australis	No
Cephalopoda	Octopus bimaculoides	No
Chelicerata	Limulus polyphemus	Yes	Yes (HWAK)	No	Yes
	Mesobuthus martensii	Yes	Yes (HWAK)	No	Yes
	Centruroides sculpturatus	Yes	Yes (HWAK)	No	Yes
Crustacea	Hyalella azteca	Yes	Yes (HWGK)	No	No	No	Both 97% (1 and 2)
Gastropoda	Biomphalaria glabrata	Yes	No
	Colubraria reticulata	Yes	Yes (HWAK)	No (1 and 2)	No	No	99% and 61% (1 and 2)
	Conus tribblei	Yes	Yes (HWAK)	Yes
	Lymnaea stagnalis	Yes	Yes (HWAK)	No	No	No	0.99
	Radix auricularia	Yes	Yes (HWAK)	No	No	No	0.99
Hexapoda	Catajapyx aquilonaris	Yes	No
	Folsomia candida	Yes	Yes (HWGK)	No (1 and 2)	No	No	74% and 94% (1 and 2)
	Holacanthella duospinosa	Yes	Yes (HWGK)	No	No	No	93% and 92% (1 and 2)
	Orchesella cincta	Yes	Yes (HWGK)	No	No	No	0.94
Hydrozoa	Hydra magnipapillata	Yes	No
Mesozoa	Intoshia linei	No
Myxozoa	Thelohanellus kitauei	Yes	Yes (HWGK)	No	No	Yes
	Kudoa iwatai	Yes	Yes (HWAK)	No	No	No	0.96
	Sphaeromyxa zaharoni	Yes	Yes (HWAK)	Yes
	Enteromyxum leei	Yes	Yes (HWAK)	Yes
Placozoa	Trichoplax adhaerens	Yes	Yes (HWAK)	No	No	No	0.98
Porifera	Amphimedon queenslandica	Yes	Yes (HWGK)	Yes
	Aplysina aerophoba	Yes	No
Tardigrada	Ramazzottius varieornatus	Yes	Yes (HWGK)	Yes
	Hypsibius dujardini	Yes	Yes (HWGK)	Yes
